# Supplementary material for: Insomnia, Time Perspective, and Personality Traits: A Cross-Sectional Study in a Non-Clinical Population
Source: Int J Environ Res Public Health. 2022 Sep 3;19(17):11018. doi: 10.3390/ijerph191711018 (PMC9517905; doi:10.3390/ijerph191711018)
Supplement: Supplementary file 1 [file ijerph-19-11018-s001.zip]

Archive with 1 entries (1 files):
- ijerph-1861267-supplementary.pdf
